# Supplementary material for: Different phylotypes of Cutibacterium acnes cause different modic changes in intervertebral disc degeneration
Source: PLoS One. 2022 Jul 12;17(7):e0270982. doi: 10.1371/journal.pone.0270982 (PMC9275720; doi:10.1371/journal.pone.0270982)
Supplement: S1 File — (XLSX) [file pone.0270982.s001.xlsx]

## Sheet: patients
Minimal Underlying data set for patients
Age at Diagnosis (Years)	Discs with bacteria	C.acnes	Staphylococcus spp
52	No	/	/
48	Yes	/	positive
56	No	/	/
49	No	/	/
58	No	/	/
67	No	/	/
57	Yes	positive (type II)	positive
64	Yes	positive (type III)	/
65	No	/	/
62	Yes	positive (type IB)	/
50	Yes	positive (type IA1)	/
46	No	/	/
51	No	/	/
41	No	/	/
42	Yes	positive (type II)	/
58	Yes	positive (type IA1)	/
46	No	/	/
51	Yes	positive (type II)	/
63	No	/	/
62	No	/	/
44	No	/	/
54	No	/	/
61	No	/	/
54	Yes	positive (type III)	/
51	No	/	/
57	No	/	/
65	Yes	positive (type II)	/
52	No	/	/
56	No	/	/
48	No	/	/
47	No	/	/
56	Yes	positive(type IA1)	/
57	Yes	positive (type II)	positive
60	No	/	/
48	No	/	/
49	No	/	/
58	No	/	/
54	No	/	/
67	Yes	positive(type IA1)	/
42	Yes	positive (type III)	/
53	No	/	/
56	No	/	/
68	No	/	/
51	Yes	positive(type IA1)	/
54	No	/	/
51	Yes	positive (type II)	/
55	No	/	/
52	No	/	/
52	Yes	/	positive
64	No	/	/
60	Yes	/	positive
58	Yes	positive (type III)	/
54	No	/	/
44	Yes	positive (type IA1)	/
46	No	/	/
45	No	/	/
58	No	/	/
48	Yes	positive (type II)	/
62	No	/	/
59	No	/	/

## Sheet: animals
Signal intensity for three groups of animals
		Before injection	2w	4w	8w
T1WI
TSB	1	2.98	2.98	2.41	3.18
	2	2.34	2.36	2.16	2.48
	3	2.51	2.67	2.28	1.96
Group I	1	2.68	2.08	1.74	1.43
	2	2.83	1.31	0.98	0.96
	3	2.64	1.42	0.92	0.69
Group II	1	2.79	1.98	1.82	1.17
	2	2.65	1.24	1.22	0.69
	3	2.61	2.03	0.98	0.59
Group III	1	2.94	1.1	1.34	1.02
	2	2.72	1.84	1.13	0.71
	3	2.82	1.63	0.92	0.54
T2WI
TSB	1	0.49	0.53	0.59	0.76
	2	0.34	0.42	0.46	0.58
	3	0.41	0.49	0.56	0.69
Group I	1	0.47	0.46	0.57	0.86
	2	0.42	0.38	0.42	0.74
	3	0.28	0.44	0.56	0.68
Group II	1	0.51	0.54	0.61	0.8
	2	0.41	0.41	0.48	0.83
	3	0.34	0.49	0.54	0.75
Group III	1	0.49	0.49	0.48	0.35
	2	0.35	0.32	0.36	0.25
	3	0.44	0.42	0.29	0.32

## Sheet: RT-qPCR
Minimal Underlying data set for RT-qPCR(MMP13)
Sample	Well	Fluor	Identifier	Threshold Cycle (Ct)	Ct Mean	Ct Std. Dev	∆Ct	∆∆Ct	2-∆∆Ct	average
Control type IB strain	1	SYBR	MMP13	31.922	31.3297	0.513767	10.3007	0.870667	0.546894	0.857388
	2	SYBR	MMP13	31.005			9.38367	-0.0463333	1.03264
	3	SYBR	MMP13	31.062			9.44067	0.0106667	0.992634
	1	SYBR	GAPDH	21.612	21.6213	0.0674858	9.70833
	2	SYBR	GAPDH	21.559
	3	SYBR	GAPDH	21.693
control type II strain	1	SYBR	MMP13	31.983	32.9783	1.00463	8.82333	-0.886667	1.8489	1.08252
	2	SYBR	MMP13	33.992			10.8323	1.12233	0.45935
	3	SYBR	MMP13	32.96			9.80033	0.0903333	0.939306
	1	SYBR	GAPDH	23.152	23.1597	0.0341516
	2	SYBR	GAPDH	23.13
	3	SYBR	GAPDH	23.197
control type III strain	1	SYBR	MMP13	30.496	30.8829	0.957239	9.67867	-0.0313333	1.02196	0.887207
	2	SYBR	MMP13	30.1796			9.36229	-0.347713	1.27254
	3	SYBR	MMP13	31.973			11.1557	1.44567	0.367122
	1	SYBR	GAPDH	20.819	20.8173	0.0335311
	2	SYBR	GAPDH	20.85
	3	SYBR	GAPDH	20.783
2%type IB strain	1	SYBR	MMP13	29.416	30.1697	1.57784	8.61867	-1.09133	2.13071	1.70816
	2	SYBR	MMP13	29.11			8.31263	-1.39737	2.63421
	3	SYBR	MMP13	31.983			11.1857	1.47567	0.359567
	1	SYBR	GAPDH	20.809	20.7973	0.0302379
	2	SYBR	GAPDH	20.82
	3	SYBR	GAPDH	20.763
2%type II strain	1	SYBR	MMP13	29.516	30.2759	1.67213	8.56533	-1.14467	2.21095	1.82291
	2	SYBR	MMP13	29.1186			8.16795	-1.54205	2.91207
	3	SYBR	MMP13	32.193			11.2423	1.53233	0.345718
	1	SYBR	GAPDH	20.919	20.9507	0.0320052
	2	SYBR	GAPDH	20.95
	3	SYBR	GAPDH	20.983
2%type III strain	1	SYBR	MMP13	30.523	30.8619	0.938742	9.70567	-0.00433333	1.00301	0.897132
	2	SYBR	MMP13	30.1396			9.32229	-0.387713	1.30832
	3	SYBR	MMP13	31.923			11.1057	1.39567	0.380069
	1	SYBR	GAPDH	20.819	20.8173	0.0335311
	2	SYBR	GAPDH	20.85
	3	SYBR	GAPDH	20.783
4%type IB strain	1	SYBR	MMP13	30.596	30.0329	0.835427	9.181	-0.529	1.44293	2.40301
	2	SYBR	MMP13	30.4296			9.01462	-0.69538	1.61931
	3	SYBR	MMP13	29.073			7.658	-2.052	4.1468
	1	SYBR	GAPDH	20.112	21.415	1.14901
	2	SYBR	GAPDH	21.85
	3	SYBR	GAPDH	22.283
4%type II strain	1	SYBR	MMP13	28.296	29.3495	1.14797	7.219	-2.491	5.62167	3.27618
	2	SYBR	MMP13	29.1796			8.10262	-1.60738	3.04698
	3	SYBR	MMP13	30.573			9.496	-0.214	1.1599
	1	SYBR	GAPDH	21.819	21.077	0.691707
	2	SYBR	GAPDH	20.45
	3	SYBR	GAPDH	20.962
4%type III strain	1	SYBR	MMP13	30.055	30.4492	0.50101	9.36767	-0.342333	1.26781	1.00182
	2	SYBR	MMP13	30.2796			9.59229	-0.117713	1.08501
	3	SYBR	MMP13	31.013			10.3257	0.615667	0.652628
	1	SYBR	GAPDH	20.389	20.6873	0.297009
	2	SYBR	GAPDH	20.69
	3	SYBR	GAPDH	20.983
MMP1 for RT-qPCR
Control type IB strain	1	SYBR	MMP1	23.796	23.581	0.544335	9.73133	0.301333	0.811502	0.989988
	2	SYBR	MMP1	23.985			9.92033	0.490333	0.711861
	3	SYBR	MMP1	22.962			8.89733	-0.532667	1.4466
	1	SYBR	GAPDH	14.012	14.0647	0.0557165	9.51633
	2	SYBR	GAPDH	14.059
	3	SYBR	GAPDH	14.123
control type II strain	1	SYBR	MMP1	26.083	24.5117	2.00024	11.9233	2.21333	0.215636	1.22245
	2	SYBR	MMP1	25.192			11.0323	1.32233	0.399888
	3	SYBR	MMP1	22.26			8.10033	-1.60967	3.05181
	1	SYBR	GAPDH	14.152	14.1597	0.0341516
	2	SYBR	GAPDH	14.13
	3	SYBR	GAPDH	14.197
control type III strain	1	SYBR	MMP1	25.496	24.5495	0.826143	9.94533	0.235333	0.849489	1.80213
	2	SYBR	MMP1	24.1796			8.62895	-1.08105	2.11557
	3	SYBR	MMP1	23.973			8.42233	-1.28767	2.44133
	1	SYBR	GAPDH	15.219	15.5507	0.294829
	2	SYBR	GAPDH	15.65
	3	SYBR	GAPDH	15.783
2%type IB strain	1	SYBR	MMP1	22.416	23.5363	1.38368	7.61867	-2.09133	4.26142	2.5222
	2	SYBR	MMP1	23.11			8.31263	-1.39737	2.63421
	3	SYBR	MMP1	25.083			10.2857	0.575667	0.670976
	1	SYBR	GAPDH	14.809	14.7973	0.0302379
	2	SYBR	GAPDH	14.82
	3	SYBR	GAPDH	14.763
2%type II strain	1	SYBR	MMP1	23.516	23.6092	0.543221	8.56533	-1.14467	2.21095	2.16863
	2	SYBR	MMP1	23.1186			8.16795	-1.54205	2.91207
	3	SYBR	MMP1	24.193			9.24233	-0.467667	1.38287
	1	SYBR	GAPDH	14.919	14.9507	0.0320052
	2	SYBR	GAPDH	14.95
	3	SYBR	GAPDH	14.983
2%type III strain	1	SYBR	MMP1	21.063	21.6499	0.566101	6.24567	-3.46433	11.0374	7.73638
	2	SYBR	MMP1	22.1926			7.37529	-2.33471	5.04451
	3	SYBR	MMP1	21.694			6.87667	-2.83333	7.12719
	1	SYBR	GAPDH	14.819	14.8173	0.0335311
	2	SYBR	GAPDH	14.85
	3	SYBR	GAPDH	14.783
4%type IB strain	1	SYBR	MMP1	23.596	23.0329	0.584224	8.51433	-1.19567	2.29051	3.57427
	2	SYBR	MMP1	22.4296			7.34795	-2.36205	5.14099
	3	SYBR	MMP1	23.073			7.99133	-1.71867	3.29132
	1	SYBR	GAPDH	15.112	15.0817	0.218088
	2	SYBR	GAPDH	14.85
	3	SYBR	GAPDH	15.283
4%type II strain	1	SYBR	MMP1	23.296	22.3495	0.873978	8.55233	-1.15767	2.23096	4.81088
	2	SYBR	MMP1	22.1796			7.43595	-2.27405	4.83678
	3	SYBR	MMP1	21.573			6.82933	-2.88067	7.3649
	1	SYBR	GAPDH	14.819	14.7437	0.264182
	2	SYBR	GAPDH	14.45
	3	SYBR	GAPDH	14.962
4%type III strain	1	SYBR	MMP1	22.055	22.1159	1.13454	6.36767	-3.34233	10.1424	11.7889
	2	SYBR	MMP1	23.2796			7.59229	-2.11771	4.34006
	3	SYBR	MMP1	21.013			5.32567	-4.38433	20.8841
	1	SYBR	GAPDH	15.389	15.6873	0.297009
	2	SYBR	GAPDH	15.69
	3	SYBR	GAPDH	15.983
